# Supplementary material for: Genome-wide characterization of aldehyde dehydrogenase gene family members in groundnut (Arachis hypogaea) and the analysis under saline-alkali stress
Source: Front Plant Sci. 2023 Feb 16;14:1097001. doi: 10.3389/fpls.2023.1097001 (PMC9978533; doi:10.3389/fpls.2023.1097001)
Supplement: Supplementary Table 1 — The primers sequence of ALDH members in groundnut. [file DataSheet_1.zip]

Archive with 6 entries (5 files):
- table/Table 1.XLSX
- table/Table 2.DOCX
- table/Table 3.DOCX
- table/Table 4.DOCX
- table/Table 5.DOCX
- table/
