# Supplementary material for: Genome-wide characterization of aldehyde dehydrogenase gene family members in groundnut (Arachis hypogaea) and the analysis under saline-alkali stress
Source: Front Plant Sci. 2023 Feb 16;14:1097001. doi: 10.3389/fpls.2023.1097001 (PMC9978533; doi:10.3389/fpls.2023.1097001)
Supplement: Supplementary Table 1 — The primers sequence of ALDH members in groundnut. [file DataSheet_1.zip › table/Table 1.XLSX]

## Sheet: Sheet5 (2)
	Gene name	Phytozome ID	Chr	Start Position (bp)	End Position (bp)	CDS (bp)	ORF (aa)	Molecular Weight (kD)	Isoelectric Point (PI)	Subcellular Localization
1	AhALDH3F1	>A.hypogaea v1.0|arahy.Tifrunner.gnm1.ann1.6N07W3.1	Chr01	1621995	1635244	1272	423	47.0649	8.62	Chloroplast
2	AhALDH2B1	>A.hypogaea v1.0|arahy.Tifrunner.gnm1.ann1.Q3LZKR.1	Chr01	86917619	86923061	1590	529	58.1388	8.24	Mitochondrion
3	AhALDH10A1	>A.hypogaea v1.0|arahy.Tifrunner.gnm1.ann1.M4G3QU.1	Chr01	92799436	92802981	1512	503	54.5526	5.34	Chloroplast/ Mitochondrion/Peroxisome
4	AhALDH11A1	>A.hypogaea v1.0|arahy.Tifrunner.gnm1.ann1.U9DM18.1	Chr01	97729994	97733818	1491	496	53.0785	7.08	Cytoplasm
5	AhALDH22A1	>A.hypogaea v1.0|arahy.Tifrunner.gnm1.ann1.F4QS6F.1	Chr01	100841983	100847425	1794	597	66.1195	7.17	Chloroplast
6	AhALDH12A1	>A.hypogaea v1.0|arahy.Tifrunner.gnm1.ann1.0II3I9.1	Chr01	111707918	111714684	1632	543	59.9781	6.97	Mitochondrion
7	AhALDH18B1	>A.hypogaea v1.0|arahy.Tifrunner.gnm1.ann1.AXAR8E.1	Chr02	84221825	84236912	2160	719	78.4576	5.96	Cytoplasm
8	AhALDH3J1	>A.hypogaea v1.0|arahy.Tifrunner.gnm1.ann1.7DG5CM.1	Chr03	3378209	3381536	1551	516	57.8413	9.03	Chloroplast
9	AhALDH2C1	>A.hypogaea v1.0|arahy.Tifrunner.gnm1.ann1.D91PU0.1	Chr03	35199335	35204490	1377	458	49.7533	6.05	Chloroplast
10	AhALDH7B1	>A.hypogaea v1.0|arahy.Tifrunner.gnm1.ann1.159H25.1	Chr03	49134047	49139390	1485	494	52.9679	5.36	Chloroplast
11	AhALDH3I1	>A.hypogaea v1.0|arahy.Tifrunner.gnm1.ann1.3M3TNE.2	Chr03	119187882	119191170	1626	541	59.6512	6.5	Chloroplast
12	AhALDH6B1	>A.hypogaea v1.0|arahy.Tifrunner.gnm1.ann1.WZ366M.1	Chr03	125424722	125430319	1620	539	57.7744	8.32	Mitochondrion
13	AhALDH6B2	>A.hypogaea v1.0|arahy.Tifrunner.gnm1.ann1.QCB2A1.1	Chr03	131985657	131992421	2376	791	87.0375	5.38	Chloroplast
14	AhALDH2B2	>A.hypogaea v1.0|arahy.Tifrunner.gnm1.ann1.ZMIE54.1	Chr03	133228798	133232667	1710	569	62.2959	6.01	Mitochondrion
15	AhALDH22A2	>A.hypogaea v1.0|arahy.Tifrunner.gnm1.ann1.EEWD1J.1	Chr04	13878597	13885101	1791	596	65.5409	7.21	Chloroplast
16	AhALDH18B2	>A.hypogaea v1.0|arahy.Tifrunner.gnm1.ann1.1W477Y.1	Chr04	83121290	83131526	2103	700	75.7216	6.35	Cytoplasm
17	AhALDH11A2	>A.hypogaea v1.0|arahy.Tifrunner.gnm1.ann1.NABN1H.1	Chr04	97303623	97312806	1119	373	42.17	9.1	Chloroplast.
18	AhALDH2C2	>A.hypogaea v1.0|arahy.Tifrunner.gnm1.ann1.08HL65.1	Chr05	98029222	98034476	1521	506	55.3026	5.69	Chloroplast
19	AhALDH2C3	>A.hypogaea v1.0|arahy.Tifrunner.gnm1.ann1.ZE0PKC.1	Chr05	98123714	98134130	1548	515	54.6417	6.16	Chloroplast
20	AhALDH2C4	>A.hypogaea v1.0|arahy.Tifrunner.gnm1.ann1.3LD4UL.1	Chr05	98144457	98156713	1437	478	52.234	6.48	Chloroplast
21	AhALDH2B3	>A.hypogaea v1.0|arahy.Tifrunner.gnm1.ann1.8CP0UI.1	Chr05	106050833	106054320	1629	542	58.7641	6.73	Mitochondrion
22	AhALDH10A2	>A.hypogaea v1.0|arahy.Tifrunner.gnm1.ann1.QCS9HL.1	Chr05	107670814	107678580	1563	520	56.4278	5.73	Chloroplast/ Mitochondrion/Peroxisome
23	AhALDH10A3	>A.hypogaea v1.0|arahy.Tifrunner.gnm1.ann1.KIIE1S.1	Chr06	48275513	48278993	1665	555	62.5879	7.64	Cell membrane/Chloroplast
24	AhALDH3J2	>A.hypogaea v1.0|arahy.Tifrunner.gnm1.ann1.TUX9ZC.1	Chr06	101553110	101555707	957	319	36.14	5.7	Nucleus
25	AhALDH11A3	>A.hypogaea v1.0|arahy.Tifrunner.gnm1.ann1.UG6CYA.1	Chr06	109851755	109856260	1434	477	51.2433	7.88	Chloroplast/Cytoplasm
26	AhALDH5F1	>A.hypogaea v1.0|arahy.Tifrunner.gnm1.ann1.D1NSDN.1	Chr07	40337127	40348904	1599	532	57.0928	8.66	Mitochondrion
27	AhALDH3H2	>A.hypogaea v1.0|arahy.Tifrunner.gnm1.ann1.0B7PBW.1	Chr08	10683713	10689736	1479	492	53.5791	8.89	Chloroplast
28	AhALDH3H1	>A.hypogaea v1.0|arahy.Tifrunner.gnm1.ann1.Z6ZXKG.1	Chr08	10683713	10689736	1473	490	53.6013	8.58	Chloroplast
29	AhALDH3J3	>A.hypogaea v1.0|arahy.Tifrunner.gnm1.ann1.EGRI7M.1	Chr08	26738054	26743938	1503	500	55.4637	9.22	Chloroplast
30	AhALDH3I2	>A.hypogaea v1.0|arahy.Tifrunner.gnm1.ann1.05HDV3.1	Chr08	48039556	48047021	1320	439	48.3655	8.32	Chloroplast
31	AhALDH2B4	>A.hypogaea v1.0|arahy.Tifrunner.gnm1.ann1.3JA9V5.2	Chr09	19511062	19516959	2208	736	83	8.86	Chloroplast.
32	AhALDH3F2	>A.hypogaea v1.0|arahy.Tifrunner.gnm1.ann1.6ZS5B3.1	Chr11	13465653	13490064	1149	382	42.3685	8.81	Chloroplast
33	AhALDH2C5	>A.hypogaea v1.0|arahy.Tifrunner.gnm1.ann1.54H2MY.1	Chr11	73567893	73628484	909	303	32.48	5.82	Chloroplast.
34	AhALDH2B5	>A.hypogaea v1.0|arahy.Tifrunner.gnm1.ann1.W2MY31.1	Chr11	111918811	111923767	1623	540	59.4032	8.41	Mitochondrion
35	AhALDH10A4	>A.hypogaea v1.0|arahy.Tifrunner.gnm1.ann1.JTTA2P.1	Chr11	115179184	115182727	1512	503	54.5847	5.34	Chloroplast/ Mitochondrion/Peroxisome
36	AhALDH12A2	>A.hypogaea v1.0|arahy.Tifrunner.gnm1.ann1.77YH77.1	Chr11	121442283	121449041	1632	556	61.7729	6.26	Mitochondrion
37	AhALDH22A3	>A.hypogaea v1.0|arahy.Tifrunner.gnm1.ann1.6QU7U5.1	Chr11	142659569	142665041	1794	597	66.1035	7.17	Chloroplast
38	AhALDH11A4	>A.hypogaea v1.0|arahy.Tifrunner.gnm1.ann1.5CRU8P.1	Chr11	146562753	146566371	1320	439	47.0677	8.2	Chloroplast
39	AhALDH18B8	>A.hypogaea v1.0|arahy.Tifrunner.gnm1.ann1.WS4P7I.1	Chr12	97927141	97941815	2259	752	81.9877	6.07	Cytoplasm
40	AhALDH3J4	>A.hypogaea v1.0|arahy.Tifrunner.gnm1.ann1.8D8LNX.2	Chr13	5634789	5637696	1437	478	53.4414	9	Chloroplast
41	AhALDH2C6	>A.hypogaea v1.0|arahy.Tifrunner.gnm1.ann1.AWX4M7.1	Chr13	37593111	37595806	969	323	35.05	6.09	Chloroplast.
42	AhALDH2C7	>A.hypogaea v1.0|arahy.Tifrunner.gnm1.ann1.XE3XSF.1	Chr13	37603569	37617894	1347	448	48.4668	5.51	Chloroplast
43	AhALDH7B2	>A.hypogaea v1.0|arahy.Tifrunner.gnm1.ann1.XD58IC.1	Chr13	51529478	51534838	1485	494	53.025	5.36	Chloroplast
44	AhALDH3I3	>A.hypogaea v1.0|arahy.Tifrunner.gnm1.ann1.BZ0RB3.3	Chr13	121830706	121836541	1554	517	57.2304	7.08	Chloroplast
45	AhALDH6B3	>A.hypogaea v1.0|arahy.Tifrunner.gnm1.ann1.HY8A1I.1	Chr13	129317576	129323260	1620	539	57.8435	8.66	Mitochondrion
46	AhALDH18B9	>A.hypogaea v1.0|arahy.Tifrunner.gnm1.ann1.NA5QFN.1	Chr13	131949299	131955109	2130	709	77.1333	6.2	Cytoplasm
47	AhALDH6B4	>A.hypogaea v1.0|arahy.Tifrunner.gnm1.ann1.0HR61J.5	Chr13	134507033	134515588	2007	668	73.9075	5.71	Chloroplast
48	AhALDH2B6	>A.hypogaea v1.0|arahy.Tifrunner.gnm1.ann1.3CBS5R.1	Chr13	135828679	135832617	1710	569	62.2808	5.96	Mitochondrion
49	AhALDH22A4	>A.hypogaea v1.0|arahy.Tifrunner.gnm1.ann1.CLI46N.1	Chr14	15360479	15367089	1785	594	65.2573	6.55	Chloroplast
50	AhALDH18B10	>A.hypogaea v1.0|arahy.Tifrunner.gnm1.ann1.V8868B.1	Chr14	94572345	94584668	2100	699	75.7118	6.94	Cytoplasm
51	AhALDH10A5	>A.hypogaea v1.0|arahy.Tifrunner.gnm1.ann1.VJ6UAM.1	Chr14	102564973	102595570	1365	455	50.67	6.84	Chloroplast
52	AhALDH3J5	>A.hypogaea v1.0|arahy.Tifrunner.gnm1.ann1.UE0WIX.1	Chr15	9783282	9786494	1239	413	46.45	5.28	Chloroplast/Nucleus
53	AhALDH3J6	>A.hypogaea v1.0|arahy.Tifrunner.gnm1.ann1.XYS3VK.2	Chr15	102519473	102522712	1272	424	47.61	5.23	Chloroplast/Nucleus
54	AhALDH2C8	>A.hypogaea v1.0|arahy.Tifrunner.gnm1.ann1.EX0EXI.1	Chr15	107032262	107036666	1299	433	48.15	5.21	Chloroplast
55	AhALDH10A6	>A.hypogaea v1.0|arahy.Tifrunner.gnm1.ann1.59SDUF.1	Chr15	129771851	129783735	1512	503	54.4696	5.25	Chloroplast/ Mitochondrion/Peroxisome
56	AhALDH2B7	>A.hypogaea v1.0|arahy.Tifrunner.gnm1.ann1.STWC1J.1	Chr15	133711196	133714631	1629	542	58.7001	7.1	Mitochondrion
57	AhALDH2C9	>A.hypogaea v1.0|arahy.Tifrunner.gnm1.ann1.QE2QJ0.1	Chr15	147414338	147423347	1488	495	53.8138	5.99	Chloroplast/Cytoplasm
58	AhALDH2C10	>A.hypogaea v1.0|arahy.Tifrunner.gnm1.ann1.SY7QJV.1	Chr15	147614320	147624227	1515	504	54.6417	6.16	Chloroplast
59	AhALDH2C11	>A.hypogaea v1.0|arahy.Tifrunner.gnm1.ann1.J17R0W.1	Chr15	147754118	147758911	1521	506	55.2496	5.66	Chloroplast
60	AhALDH2C12	>A.hypogaea v1.0|arahy.Tifrunner.gnm1.ann1.U0A30G.1	Chr15	149234021	149237667	1116	372	40.95	4.91	Chloroplast
61	AhALDH3J7	>A.hypogaea v1.0|arahy.Tifrunner.gnm1.ann1.WJV1YC.1	Chr16	101783070	101785825	915	305	34.38	6.67	Chloroplast
62	AhALDH11A5	>A.hypogaea v1.0|arahy.Tifrunner.gnm1.ann1.U399DB.1	Chr16	148336260	148340560	1542	513	55.6574	8.08	Cytoplasm
63	AhALDH10A7	>A.hypogaea v1.0|arahy.Tifrunner.gnm1.ann1.E23JR7.1	Chr17	87822491	87826164	954	318	36.34	9.61	Nucleus
64	AhALDH3H4	>A.hypogaea v1.0|arahy.Tifrunner.gnm1.ann1.JXX0IG.1	Chr17	94744757	94751700	1665	554	60.3209	8.91	Chloroplast
65	AhALDH3H3	>A.hypogaea v1.0|arahy.Tifrunner.gnm1.ann1.9H5ER3.1	Chr17	126985177	126990463	1473	490	53.4922	8.39	Chloroplast
66	AhALDH3J8	>A.hypogaea v1.0|arahy.Tifrunner.gnm1.ann1.A31U7C.1	Chr18	2993601	2998749	1329	442	49.2592	9.07	Chloroplast
67	AhALDH10A8	>A.hypogaea v1.0|arahy.Tifrunner.gnm1.ann1.1C51KT.1	Chr18	47510508	47515626	1368	456	50.83	6.33	Cytoplasm
68	AhALDH5F2	>A.hypogaea v1.0|arahy.Tifrunner.gnm1.ann1.15VWWC.1	Chr18	99430471	99442360	1620	539	57.8257	8.46	Mitochondrion
69	AhALDH3I4	>A.hypogaea v1.0|arahy.Tifrunner.gnm1.ann1.P5XJ25.1	Chr18	132291124	132296510	1281	426	46.9328	8.05	Chloroplast
70	AhALDH2B8	>A.hypogaea v1.0|arahy.Tifrunner.gnm1.ann1.HW3SC4.1	Chr19	25062258	25068768	2352	784	88.83	8.85	Chloroplast
71	AhALDH3J9	>A.hypogaea v1.0|arahy.Tifrunner.gnm1.ann1.DF36MW.1	Chr19	144593551	144596803	1200	400	45.04	4.95	Chloroplast/Nucleus

## Sheet: Sheet5
	Gene name	Phytozome ID	Chr	Start Position (bp)	End Position (bp)	CDS (bp)	ORF (aa)	Molecular Weight (kD)	Isoelectric Point (PI)	Subcellular Localization
1	AhALDH2B1	>A.hypogaea v1.0|arahy.Tifrunner.gnm1.ann1.Q3LZKR.1	Chr01	86917619	86923061	1590	529	58.1388	8.24	Mitochondrion
2	AhALDH2B2	>A.hypogaea v1.0|arahy.Tifrunner.gnm1.ann1.ZMIE54.1	Chr03	133228798	133232667	1710	569	62.2959	6.01	Mitochondrion
3	AhALDH2B3	>A.hypogaea v1.0|arahy.Tifrunner.gnm1.ann1.8CP0UI.1	Chr05	106050833	106054320	1629	542	58.7641	6.73	Mitochondrion
4	AhALDH2B4	>A.hypogaea v1.0|arahy.Tifrunner.gnm1.ann1.W2MY31.1	Chr11	111918811	111923767	1623	540	59.4032	8.41	Mitochondrion
5	AhALDH2B5	>A.hypogaea v1.0|arahy.Tifrunner.gnm1.ann1.3CBS5R.1	Chr13	135828679	135832617	1710	569	62.2808	5.96	Mitochondrion
6	AhALDH2B6	>A.hypogaea v1.0|arahy.Tifrunner.gnm1.ann1.STWC1J.1	Chr15	133711196	133714631	1629	542	58.7001	7.1	Mitochondrion
7	AhALDH2C1	>A.hypogaea v1.0|arahy.Tifrunner.gnm1.ann1.D91PU0.1	Chr03	35199335	35204490	1377	458	49.7533	6.05	Chloroplast
8	AhALDH2C2	>A.hypogaea v1.0|arahy.Tifrunner.gnm1.ann1.08HL65.1	Chr05	98029222	98034476	1521	506	55.3026	5.69	Chloroplast
9	AhALDH2C3	>A.hypogaea v1.0|arahy.Tifrunner.gnm1.ann1.ZE0PKC.1	Chr05	98123714	98134130	1548	515	54.6417	6.16	Chloroplast
10	AhALDH2C4	>A.hypogaea v1.0|arahy.Tifrunner.gnm1.ann1.3LD4UL.1	Chr05	98144457	98156713	1437	478	52.234	6.48	Chloroplast
11	AhALDH2C5	>A.hypogaea v1.0|arahy.Tifrunner.gnm1.ann1.AWX4M7.1	Chr13	37593111	37595806	969	323	35.05	6.09	Chloroplast.
12	AhALDH2C6	>A.hypogaea v1.0|arahy.Tifrunner.gnm1.ann1.XE3XSF.1	Chr13	37603569	37617894	1347	448	48.4668	5.51	Chloroplast
13	AhALDH2C7	>A.hypogaea v1.0|arahy.Tifrunner.gnm1.ann1.QE2QJ0.1	Chr15	147414338	147423347	1488	495	53.8138	5.99	Chloroplast/Cytoplasm
14	AhALDH2C8	>A.hypogaea v1.0|arahy.Tifrunner.gnm1.ann1.SY7QJV.1	Chr15	147614320	147624227	1515	504	54.6417	6.16	Chloroplast
15	AhALDH2C9	>A.hypogaea v1.0|arahy.Tifrunner.gnm1.ann1.J17R0W.1	Chr15	147754118	147758911	1521	506	55.2496	5.66	Chloroplast
16	AhALDH3F1	>A.hypogaea v1.0|arahy.Tifrunner.gnm1.ann1.6N07W3.1	Chr01	1621995	1635244	1272	423	47.0649	8.62	Chloroplast
17	AhALDH3F2	>A.hypogaea v1.0|arahy.Tifrunner.gnm1.ann1.6ZS5B3.1	Chr11	13465653	13490064	1149	382	42.3685	8.81	Chloroplast
18	AhALDH3H1	>A.hypogaea v1.0|arahy.Tifrunner.gnm1.ann1.Z6ZXKG.1	Chr08	10683713	10689736	1473	490	53.6013	8.58	Chloroplast	7K
19	AhALDH3H2	>A.hypogaea v1.0|arahy.Tifrunner.gnm1.ann1.0B7PBW.1	Chr08	10683713	10689736	1479	492	53.5791	8.89	Chloroplast
20	AhALDH3H3	>A.hypogaea v1.0|arahy.Tifrunner.gnm1.ann1.9H5ER3.1	Chr17	126985177	126990463	1473	490	53.4922	8.39	Chloroplast
21	AhALDH3H4	>A.hypogaea v1.0|arahy.Tifrunner.gnm1.ann1.JXX0IG.1	Chr17	94744757	94751700	1665	554	60.3209	8.91	Chloroplast
22	AhALDH3I1	>A.hypogaea v1.0|arahy.Tifrunner.gnm1.ann1.3M3TNE.2	Chr03	119187882	119191170	1626	541	59.6512	6.5	Chloroplast
23	AhALDH3I2	>A.hypogaea v1.0|arahy.Tifrunner.gnm1.ann1.05HDV3.1	Chr08	48039556	48047021	1320	439	48.3655	8.32	Chloroplast
24	AhALDH3I3	>A.hypogaea v1.0|arahy.Tifrunner.gnm1.ann1.BZ0RB3.3	Chr13	121830706	121836541	1554	517	57.2304	7.08	Chloroplast
25	AhALDH3I4	>A.hypogaea v1.0|arahy.Tifrunner.gnm1.ann1.P5XJ25.1	Chr18	132291124	132296510	1281	426	46.9328	8.05	Chloroplast
26	AhALDH3J1	>A.hypogaea v1.0|arahy.Tifrunner.gnm1.ann1.7DG5CM.1	Chr03	3378209	3381536	1551	516	57.8413	9.03	Chloroplast
27	AhALDH3J2	>A.hypogaea v1.0|arahy.Tifrunner.gnm1.ann1.EGRI7M.1	Chr08	26738054	26743938	1503	500	55.4637	9.22	Chloroplast
28	AhALDH3J3	>A.hypogaea v1.0|arahy.Tifrunner.gnm1.ann1.8D8LNX.2	Chr13	5634789	5637696	1437	478	53.4414	9	Chloroplast
29	AhALDH3J4	>A.hypogaea v1.0|arahy.Tifrunner.gnm1.ann1.A31U7C.1	Chr18	2993601	2998749	1329	442	49.2592	9.07	Chloroplast
30	AhALDH5F1	>A.hypogaea v1.0|arahy.Tifrunner.gnm1.ann1.D1NSDN.1	Chr07	40337127	40348904	1599	532	57.0928	8.66	Mitochondrion
31	AhALDH5F2	>A.hypogaea v1.0|arahy.Tifrunner.gnm1.ann1.15VWWC.1	Chr18	99430471	99442360	1620	539	57.8257	8.46	Mitochondrion
32	AhALDH6B1	>A.hypogaea v1.0|arahy.Tifrunner.gnm1.ann1.WZ366M.1	Chr03	125424722	125430319	1620	539	57.7744	8.32	Mitochondrion
33	AhALDH6B2	>A.hypogaea v1.0|arahy.Tifrunner.gnm1.ann1.QCB2A1.1	Chr03	131985657	131992421	2376	791	87.0375	5.38	Chloroplast
34	AhALDH6B3	>A.hypogaea v1.0|arahy.Tifrunner.gnm1.ann1.HY8A1I.1	Chr13	129317576	129323260	1620	539	57.8435	8.66	Mitochondrion
35	AhALDH6B4	>A.hypogaea v1.0|arahy.Tifrunner.gnm1.ann1.0HR61J.5	Chr13	134507033	134515588	2007	668	73.9075	5.71	Chloroplast
36	AhALDH7B1	>A.hypogaea v1.0|arahy.Tifrunner.gnm1.ann1.159H25.1	Chr03	49134047	49139390	1485	494	52.9679	5.36	Chloroplast
37	AhALDH7B2	>A.hypogaea v1.0|arahy.Tifrunner.gnm1.ann1.XD58IC.1	Chr13	51529478	51534838	1485	494	53.025	5.36	Chloroplast
38	AhALDH10A1	>A.hypogaea v1.0|arahy.Tifrunner.gnm1.ann1.M4G3QU.1	Chr01	92799436	92802981	1512	503	54.5526	5.34	Chloroplast/ Mitochondrion/Peroxisome
39	AhALDH10A2	>A.hypogaea v1.0|arahy.Tifrunner.gnm1.ann1.QCS9HL.1	Chr05	107670814	107678580	1563	520	56.4278	5.73	Chloroplast/ Mitochondrion/Peroxisome
40	AhALDH10A3	>A.hypogaea v1.0|arahy.Tifrunner.gnm1.ann1.JTTA2P.1	Chr11	115179184	115182727	1512	503	54.5847	5.34	Chloroplast/ Mitochondrion/Peroxisome
41	AhALDH10A4	>A.hypogaea v1.0|arahy.Tifrunner.gnm1.ann1.59SDUF.1	Chr15	129771851	129783735	1512	503	54.4696	5.25	Chloroplast/ Mitochondrion/Peroxisome
42	AhALDH11A1	>A.hypogaea v1.0|arahy.Tifrunner.gnm1.ann1.U9DM18.1	Chr01	97729994	97733818	1491	496	53.0785	7.08	Cytoplasm
43	AhALDH11A2	>A.hypogaea v1.0|arahy.Tifrunner.gnm1.ann1.UG6CYA.1	Chr06	109851755	109856260	1434	477	51.2433	7.88	Chloroplast/Cytoplasm
44	AhALDH11A3	>A.hypogaea v1.0|arahy.Tifrunner.gnm1.ann1.5CRU8P.1	Chr11	146562753	146566371	1320	439	47.0677	8.2	Chloroplast
45	AhALDH11A4	>A.hypogaea v1.0|arahy.Tifrunner.gnm1.ann1.U399DB.1	Chr16	148336260	148340560	1542	513	55.6574	8.08	Cytoplasm
46	AhALDH12A1	>A.hypogaea v1.0|arahy.Tifrunner.gnm1.ann1.0II3I9.1	Chr01	111707918	111714684	1632	543	59.9781	6.97	Mitochondrion
47	AhALDH12A2	>A.hypogaea v1.0|arahy.Tifrunner.gnm1.ann1.77YH77.1	Chr11	121442283	121449041	1632	556	61.7729	6.26	Mitochondrion
48	AhALDH18B1	>A.hypogaea v1.0|arahy.Tifrunner.gnm1.ann1.AXAR8E.1	Chr02	84221825	84236912	2160	719	78.4576	5.96	Cytoplasm
49	AhALDH18B10	>A.hypogaea v1.0|arahy.Tifrunner.gnm1.ann1.V8868B.1	Chr14	94572345	94584668	2100	699	75.7118	6.94	Cytoplasm
50	AhALDH18B11	>A.hypogaea v1.0|arahy.Tifrunner.gnm1.ann1.VJ6UAM.1	Chr14	102564973	102595570	1365	455	50.67	6.84	Chloroplast
51	AhALDH18B12	>A.hypogaea v1.0|arahy.Tifrunner.gnm1.ann1.UE0WIX.1	Chr15	9783282	9786494	1239	413	46.45	5.28	Chloroplast/Nucleus
52	AhALDH18B13	>A.hypogaea v1.0|arahy.Tifrunner.gnm1.ann1.XYS3VK.2	Chr15	102519473	102522712	1272	424	47.61	5.23	Chloroplast/Nucleus
53	AhALDH18B14	>A.hypogaea v1.0|arahy.Tifrunner.gnm1.ann1.EX0EXI.1	Chr15	107032262	107036666	1299	433	48.15	5.21	Chloroplast
54	AhALDH18B15	>A.hypogaea v1.0|arahy.Tifrunner.gnm1.ann1.U0A30G.1	Chr15	149234021	149237667	1116	372	40.95	4.91	Chloroplast
55	AhALDH18B16	>A.hypogaea v1.0|arahy.Tifrunner.gnm1.ann1.WJV1YC.1	Chr16	101783070	101785825	915	305	34.38	6.67	Chloroplast
56	AhALDH18B17	>A.hypogaea v1.0|arahy.Tifrunner.gnm1.ann1.E23JR7.1	Chr17	87822491	87826164	954	318	36.34	9.61	Nucleus
57	AhALDH18B18	>A.hypogaea v1.0|arahy.Tifrunner.gnm1.ann1.1C51KT.1	Chr18	47510508	47515626	1368	456	50.83	6.33	Cytoplasm
58	AhALDH18B19	>A.hypogaea v1.0|arahy.Tifrunner.gnm1.ann1.HW3SC4.1	Chr19	25062258	25068768	2352	784	88.83	8.85	Chloroplast
59	AhALDH18B2	>A.hypogaea v1.0|arahy.Tifrunner.gnm1.ann1.1W477Y.1	Chr04	83121290	83131526	2103	700	75.7216	6.35	Cytoplasm
60	AhALDH18B20	>A.hypogaea v1.0|arahy.Tifrunner.gnm1.ann1.DF36MW.1	Chr19	144593551	144596803	1200	400	45.04	4.95	Chloroplast/Nucleus
61	AhALDH18B3	>A.hypogaea v1.0|arahy.Tifrunner.gnm1.ann1.NABN1H.1	Chr04	97303623	97312806	1119	373	42.17	9.1	Chloroplast.
62	AhALDH18B4	>A.hypogaea v1.0|arahy.Tifrunner.gnm1.ann1.KIIE1S.1	Chr06	48275513	48278993	1665	555	62.5879	7.64	Cell membrane/Chloroplast
63	AhALDH18B5	>A.hypogaea v1.0|arahy.Tifrunner.gnm1.ann1.TUX9ZC.1	Chr06	101553110	101555707	957	319	36.14	5.7	Nucleus
64	AhALDH18B6	>A.hypogaea v1.0|arahy.Tifrunner.gnm1.ann1.3JA9V5.2	Chr09	19511062	19516959	2208	736	83	8.86	Chloroplast.
65	AhALDH18B7	>A.hypogaea v1.0|arahy.Tifrunner.gnm1.ann1.54H2MY.1	Chr11	73567893	73628484	909	303	32.48	5.82	Chloroplast.
66	AhALDH18B8	>A.hypogaea v1.0|arahy.Tifrunner.gnm1.ann1.WS4P7I.1	Chr12	97927141	97941815	2259	752	81.9877	6.07	Cytoplasm
67	AhALDH18B9	>A.hypogaea v1.0|arahy.Tifrunner.gnm1.ann1.NA5QFN.1	Chr13	131949299	131955109	2130	709	77.1333	6.2	Cytoplasm
68	AhALDH22A1	>A.hypogaea v1.0|arahy.Tifrunner.gnm1.ann1.F4QS6F.1	Chr01	100841983	100847425	1794	597	66.1195	7.17	Chloroplast
69	AhALDH22A2	>A.hypogaea v1.0|arahy.Tifrunner.gnm1.ann1.EEWD1J.1	Chr04	13878597	13885101	1791	596	65.5409	7.21	Chloroplast
70	AhALDH22A3	>A.hypogaea v1.0|arahy.Tifrunner.gnm1.ann1.6QU7U5.1	Chr11	142659569	142665041	1794	597	66.1035	7.17	Chloroplast
71	AhALDH22A4	>A.hypogaea v1.0|arahy.Tifrunner.gnm1.ann1.CLI46N.1	Chr14	15360479	15367089	1785	594	65.2573	6.55	Chloroplast

## Sheet: Sheet1
Q3LZKR
ZMIE54
8CP0UI
W2MY31
3CBS5R
STWC1J
D91PU0
08HL65
ZE0PKC
3LD4UL
AWX4M7
XE3XSF
QE2QJ0
SY7QJV
J17R0W
6N07W3
6ZS5B3
Z6ZXKG
0B7PBW
9H5ER3
JXX0IG
3M3TNE
05HDV3
BZ0RB3
P5XJ25
7DG5CM
EGRI7M
8D8LNX
A31U7C
D1NSDN
15VWWC
WZ366M
QCB2A1
HY8A1I
0HR61J
159H25
XD58IC
M4G3QU
QCS9HL
JTTA2P
59SDUF
U9DM18
UG6CYA
5CRU8P
U399DB
0II3I9
77YH77
AXAR8E
V8868B
VJ6UAM
UE0WIX
XYS3VK
EX0EXI
U0A30G
WJV1YC
E23JR7
1C51KT
HW3SC4
1W477Y
DF36MW
NABN1H
KIIE1S
TUX9ZC
3JA9V5
54H2MY
WS4P7I
NA5QFN
F4QS6F
EEWD1J
6QU7U5
CLI46N

## Sheet: Sheet2
AhALDH01	AhALDH3F1
AhALDH02	AhALDH2B1
AhALDH03	AhALDH10A1
AhALDH04	AhALDH11A1
AhALDH05	AhALDH22A1
AhALDH06	AhALDH12A1
AhALDH07	AhALDH18B1
AhALDH08	AhALDH3J1
AhALDH09	AhALDH2C1
AhALDH10	AhALDH7B1
AhALDH11	AhALDH3I1
AhALDH12	AhALDH6B1
AhALDH13	AhALDH6B2
AhALDH14	AhALDH2B2
AhALDH15	AhALDH22A2
AhALDH16	AhALDH18B2
AhALDH17	AhALDH18B3
AhALDH18	AhALDH2C2
AhALDH19	AhALDH2C3
AhALDH20	AhALDH2C4
AhALDH21	AhALDH2B3
AhALDH22	AhALDH10A2
AhALDH23	AhALDH18B4
AhALDH24	AhALDH18B5
AhALDH25	AhALDH11A2
AhALDH26	AhALDH5F1
AhALDH27	AhALDH3H2
AhALDH28	AhALDH3H1
AhALDH29	AhALDH3J2
AhALDH30	AhALDH3I2
AhALDH31	AhALDH18B6
AhALDH32	AhALDH3F2
AhALDH33	AhALDH18B7
AhALDH34	AhALDH2B4
AhALDH35	AhALDH10A3
AhALDH36	AhALDH12A2
AhALDH37	AhALDH22A3
AhALDH38	AhALDH11A3
AhALDH39	AhALDH18B8
AhALDH40	AhALDH3J3
AhALDH41	AhALDH2C5
AhALDH42	AhALDH2C6
AhALDH43	AhALDH7B2
AhALDH44	AhALDH3I3
AhALDH45	AhALDH6B3
AhALDH46	AhALDH18B9
AhALDH47	AhALDH6B4
AhALDH48	AhALDH2B5
AhALDH49	AhALDH22A4
AhALDH50	AhALDH18B10
AhALDH51	AhALDH18B11
AhALDH52	AhALDH18B12
AhALDH53	AhALDH18B13
AhALDH54	AhALDH18B14
AhALDH55	AhALDH10A4
AhALDH56	AhALDH2B6
AhALDH57	AhALDH2C7
AhALDH58	AhALDH2C8
AhALDH59	AhALDH2C9
AhALDH60	AhALDH18B15
AhALDH61	AhALDH18B16
AhALDH62	AhALDH11A4
AhALDH63	AhALDH18B17
AhALDH64	AhALDH3H4
AhALDH65	AhALDH3H3
AhALDH66	AhALDH3J4
AhALDH67	AhALDH18B18
AhALDH68	AhALDH5F2
AhALDH69	AhALDH3I4
AhALDH70	AhALDH18B19
AhALDH71	AhALDH18B20
